# Supplementary material for: Cathelicidin Antimicrobial Peptide Acts as a Tumor Suppressor in Hepatocellular Carcinoma
Source: Int J Mol Sci. 2023 Oct 27;24(21):15652. doi: 10.3390/ijms242115652 (PMC10647698; doi:10.3390/ijms242115652)
Supplement: Supplementary file 1 [file ijms-24-15652-s001.zip › Supplemental Table S1.xlsx]

## Sheet: Proteins
Table S1: Information of identified proteins using iTRAQ-base quantitative proteomic analysis.
Accession	Description	Coverage [%]	# Peptides	# PSMs	# Unique Peptides	MW [kDa]	Abundance Ratio: (114) / (116)	Abundance Ratio: (115) / (116)	Abundance Ratio: (117) / (116)
P63104	14-3-3 protein zeta/delta OS=Homo sapiens GN=YWHAZ PE=1 SV=1	25	5	11	5	27.7	0.949	0.944	1.031
P08253	72 kDa type IV collagenase OS=Homo sapiens GN=MMP2 PE=1 SV=2	8	5	9	5	73.8	0.987	0.926	1.157
P11021	78 kDa glucose-regulated protein OS=Homo sapiens GN=HSPA5 PE=1 SV=2	30	16	52	16	72.3	1.007	1.149	1.005
Q76LX8	A disintegrin and metalloproteinase with thrombospondin motifs 13 OS=Homo sapiens GN=ADAMTS13 PE=1 SV=1	8	8	26	8	153.5	0.88	1.03	0.993
P68133	Actin, alpha skeletal muscle OS=Homo sapiens GN=ACTA1 PE=1 SV=1	27	9	68	1	42	1.192	0.995	1.188
P60709	Actin, cytoplasmic 1 OS=Homo sapiens GN=ACTB PE=1 SV=1	42	12	103	4	41.7	1.012	1.004	1.036
Q6UY14	ADAMTS-like protein 4 OS=Homo sapiens GN=ADAMTSL4 PE=1 SV=2	4	3	3	3	116.5	1.124	1.156	0.991
Q9NZK5	Adenosine deaminase CECR1 OS=Homo sapiens GN=CECR1 PE=1 SV=2	5	3	3	3	58.9	1.722	1.304	0.955
Q9HDC9	Adipocyte plasma membrane-associated protein OS=Homo sapiens GN=APMAP PE=1 SV=2	6	3	6	3	46.5	1.281	1.595	0.958
Q15848	Adiponectin OS=Homo sapiens GN=ADIPOQ PE=1 SV=1	32	5	36	5	26.4	0.982	1.51	1.28
P43652	Afamin OS=Homo sapiens GN=AFM PE=1 SV=1	56	31	204	31	69	1.019	0.927	0.93
P02763	Alpha-1-acid glycoprotein 1 OS=Homo sapiens GN=ORM1 PE=1 SV=1	40	7	24	4	23.5	0.405	0.423	0.386
P19652	Alpha-1-acid glycoprotein 2 OS=Homo sapiens GN=ORM2 PE=1 SV=2	31	7	33	4	23.6	0.473	0.523	0.546
P01011	Alpha-1-antichymotrypsin OS=Homo sapiens GN=SERPINA3 PE=1 SV=2	56	23	346	23	47.6	0.833	0.857	0.907
P01009	Alpha-1-antitrypsin OS=Homo sapiens GN=SERPINA1 PE=1 SV=3	67	30	439	30	46.7	0.438	0.444	0.474
P04217	Alpha-1B-glycoprotein OS=Homo sapiens GN=A1BG PE=1 SV=4	54	16	285	16	54.2	0.759	0.709	0.889
P08697	Alpha-2-antiplasmin OS=Homo sapiens GN=SERPINF2 PE=1 SV=3	47	20	211	20	54.5	0.815	0.872	1.068
P02765	Alpha-2-HS-glycoprotein OS=Homo sapiens GN=AHSG PE=1 SV=1	42	10	334	10	39.3	0.746	0.749	0.884
P01023	Alpha-2-macroglobulin OS=Homo sapiens GN=A2M PE=1 SV=3	78	117	5002	106	163.2	1.18	1.159	1.277
P12814	Alpha-actinin-1 OS=Homo sapiens GN=ACTN1 PE=1 SV=2	9	7	12	7	103	0.895	0.932	0.985
P04745	Alpha-amylase 1 OS=Homo sapiens GN=AMY1A PE=1 SV=2	12	4	6	1	57.7	0.69	0.73	0.742
P06733	Alpha-enolase OS=Homo sapiens GN=ENO1 PE=1 SV=2	6	2	2	2	47.1	1.206	1.087	1.036
Q16706	Alpha-mannosidase 2 OS=Homo sapiens GN=MAN2A1 PE=1 SV=2	7	6	17	6	131.1	1.009	0.978	0.919
P05067	Amyloid beta A4 protein OS=Homo sapiens GN=APP PE=1 SV=3	12	8	16	8	86.9	1.06	0.93	1.048
P03950	Angiogenin OS=Homo sapiens GN=ANG PE=1 SV=1	20	3	9	3	16.5	1.178	0.979	0.976
Q9Y5C1	Angiopoietin-related protein 3 OS=Homo sapiens GN=ANGPTL3 PE=1 SV=1	2	1	5	1	53.6	1.496	1.893	1.193
P01019	Angiotensinogen OS=Homo sapiens GN=AGT PE=1 SV=1	38	14	134	14	53.1	0.685	0.737	0.845
P01008	Antithrombin-III OS=Homo sapiens GN=SERPINC1 PE=1 SV=1	68	46	757	46	52.6	0.854	0.948	1.115
P02647	Apolipoprotein A-I OS=Homo sapiens GN=APOA1 PE=1 SV=1	71	19	476	19	30.8	1.027	0.933	0.903
P02652	Apolipoprotein A-II OS=Homo sapiens GN=APOA2 PE=1 SV=1	64	7	91	7	11.2	1.118	1.103	0.979
P06727	Apolipoprotein A-IV OS=Homo sapiens GN=APOA4 PE=1 SV=3	76	31	400	31	45.4	0.857	1.01	1.111
Q6Q788	Apolipoprotein A-V OS=Homo sapiens GN=APOA5 PE=1 SV=1	14	2	2	2	41.2	0.905	0.753	0.821
P04114	Apolipoprotein B-100 OS=Homo sapiens GN=APOB PE=1 SV=2	78	403	9259	403	515.3	1.268	1.564	0.903
P02654	Apolipoprotein C-I OS=Homo sapiens GN=APOC1 PE=1 SV=1	33	4	83	4	9.3	1.705	2.21	1.006
P02655	Apolipoprotein C-II OS=Homo sapiens GN=APOC2 PE=1 SV=1	50	4	106	4	11.3	2.343	2.612	0.971
P02656	Apolipoprotein C-III OS=Homo sapiens GN=APOC3 PE=1 SV=1	37	5	156	5	10.8	1.691	2.264	0.862
P55056	Apolipoprotein C-IV OS=Homo sapiens GN=APOC4 PE=1 SV=1	35	7	72	7	14.5	1.465	1.938	1.051
P05090	Apolipoprotein D OS=Homo sapiens GN=APOD PE=1 SV=1	30	6	105	6	21.3	1.104	1.587	0.956
P02649	Apolipoprotein E OS=Homo sapiens GN=APOE PE=1 SV=1	71	27	504	27	36.1	1.395	1.725	0.987
Q13790	Apolipoprotein F OS=Homo sapiens GN=APOF PE=1 SV=2	8	2	14	2	35.4	0.875	1.289	0.895
O14791	Apolipoprotein L1 OS=Homo sapiens GN=APOL1 PE=1 SV=5	36	17	116	17	43.9	0.95	1.205	1.214
O95445	Apolipoprotein M OS=Homo sapiens GN=APOM PE=1 SV=2	47	9	73	9	21.2	0.992	1.379	0.937
P08519	Apolipoprotein(a) OS=Homo sapiens GN=LPA PE=1 SV=1	32	21	83	21	501	0.853	2.458	0.886
O75882	Attractin OS=Homo sapiens GN=ATRN PE=1 SV=2	19	22	91	22	158.4	0.938	0.825	0.882
P98160	Basement membrane-specific heparan sulfate proteoglycan core protein OS=Homo sapiens GN=HSPG2 PE=1 SV=4	7	20	40	20	468.5	0.966	0.968	0.99
P02749	Beta-2-glycoprotein 1 OS=Homo sapiens GN=APOH PE=1 SV=3	56	15	221	15	38.3	1.097	1.242	1.161
P61769	Beta-2-microglobulin OS=Homo sapiens GN=B2M PE=1 SV=1	35	3	11	3	13.7	1.335	1.163	0.995
Q96KN2	Beta-Ala-His dipeptidase OS=Homo sapiens GN=CNDP1 PE=1 SV=4	23	10	40	10	56.7	0.878	0.872	1.108
Q9HBI1	Beta-parvin OS=Homo sapiens GN=PARVB PE=1 SV=1	4	1	4	1	41.7	1.149	1.056	0.914
P43251	Biotinidase OS=Homo sapiens GN=BTD PE=1 SV=2	13	7	27	7	61.1	0.903	0.878	0.971
Q13867	Bleomycin hydrolase OS=Homo sapiens GN=BLMH PE=1 SV=1	10	2	3	2	52.5	0.926	0.888	0.922
P04003	C4b-binding protein alpha chain OS=Homo sapiens GN=C4BPA PE=1 SV=2	76	40	1114	40	67	1.27	1.475	0.994
P20851	C4b-binding protein beta chain OS=Homo sapiens GN=C4BPB PE=1 SV=1	45	10	135	10	28.3	1.323	1.523	1.075
P55290	Cadherin-13 OS=Homo sapiens GN=CDH13 PE=1 SV=1	6	3	5	3	78.2	0.839	1.01	1.128
P33151	Cadherin-5 OS=Homo sapiens GN=CDH5 PE=1 SV=5	5	3	5	3	87.5	0.961	0.951	1.049
Q9NZT1	Calmodulin-like protein 5 OS=Homo sapiens GN=CALML5 PE=1 SV=2	10	1	3	1	15.9
P27797	Calreticulin OS=Homo sapiens GN=CALR PE=1 SV=1	5	2	4	2	48.1	0.724	0.664	0.886
O43852	Calumenin OS=Homo sapiens GN=CALU PE=1 SV=2	5	1	1	1	37.1	1.584	1.3	1.247
P00915	Carbonic anhydrase 1 OS=Homo sapiens GN=CA1 PE=1 SV=2	19	4	14	4	28.9	1.087	1.688	1.073
Q96IY4	Carboxypeptidase B2 OS=Homo sapiens GN=CPB2 PE=1 SV=2	28	13	124	13	48.4	1.08	1.071	1.016
P15169	Carboxypeptidase N catalytic chain OS=Homo sapiens GN=CPN1 PE=1 SV=1	47	13	57	13	52.3	1.104	1.038	1.108
P22792	Carboxypeptidase N subunit 2 OS=Homo sapiens GN=CPN2 PE=1 SV=3	37	15	160	15	60.5	1.051	0.874	1.109
Q9NQ79	Cartilage acidic protein 1 OS=Homo sapiens GN=CRTAC1 PE=1 SV=2	12	5	15	5	71.4	1.071	0.968	1.079
P49747	Cartilage oligomeric matrix protein OS=Homo sapiens GN=COMP PE=1 SV=2	37	17	53	14	82.8	1.081	1.169	1.049
P04040	Catalase OS=Homo sapiens GN=CAT PE=1 SV=3	25	12	24	12	59.7	1.341	1.557	0.965
P49913	Cathelicidin antimicrobial peptide OS=Homo sapiens GN=CAMP PE=1 SV=1	24	4	10	4	19.3	1.581	1.82	0.988
P07339	Cathepsin D OS=Homo sapiens GN=CTSD PE=1 SV=1	7	3	5	3	44.5	1.296	1.007	0.961
P11717	Cation-independent mannose-6-phosphate receptor OS=Homo sapiens GN=IGF2R PE=1 SV=3	5	12	18	12	274.2	1.033	1.041	0.938
P16070	CD44 antigen OS=Homo sapiens GN=CD44 PE=1 SV=3	2	1	4	1	81.5	0.835	0.748	0.821
O43866	CD5 antigen-like OS=Homo sapiens GN=CD5L PE=1 SV=1	52	16	180	16	38.1	0.705	1.024	1.222
P21926	CD9 antigen OS=Homo sapiens GN=CD9 PE=1 SV=4	11	1	2	1	25.4	1.087	0.919	0.87
P00450	Ceruloplasmin OS=Homo sapiens GN=CP PE=1 SV=1	72	60	1329	60	122.1	0.914	0.737	0.884
P36222	Chitinase-3-like protein 1 OS=Homo sapiens GN=CHI3L1 PE=1 SV=2	4	1	1	1	42.6
P11597	Cholesteryl ester transfer protein OS=Homo sapiens GN=CETP PE=1 SV=2	12	6	9	6	54.7	0.961	1.045	1.018
P06276	Cholinesterase OS=Homo sapiens GN=BCHE PE=1 SV=1	24	13	36	13	68.4	0.791	0.789	0.889
P10909	Clusterin OS=Homo sapiens GN=CLU PE=1 SV=1	30	12	167	12	52.5	1.039	1.006	1
P00740	Coagulation factor IX OS=Homo sapiens GN=F9 PE=1 SV=2	36	14	83	14	51.7	1.184	1.195	1.086
P12259	Coagulation factor V OS=Homo sapiens GN=F5 PE=1 SV=4	18	38	146	38	251.5	1.134	1.311	1.029
P08709	Coagulation factor VII OS=Homo sapiens GN=F7 PE=1 SV=1	24	7	20	7	51.6	1.06	1.106	1.02
P00742	Coagulation factor X OS=Homo sapiens GN=F10 PE=1 SV=2	24	10	35	10	54.7	0.992	0.966	0.988
P03951	Coagulation factor XI OS=Homo sapiens GN=F11 PE=1 SV=1	47	23	107	23	70.1	1.096	1.177	1.079
P00748	Coagulation factor XII OS=Homo sapiens GN=F12 PE=1 SV=3	17	7	25	7	67.7	0.76	0.914	0.829
P00488	Coagulation factor XIII A chain OS=Homo sapiens GN=F13A1 PE=1 SV=4	12	8	12	8	83.2	0.888	0.924	0.933
P05160	Coagulation factor XIII B chain OS=Homo sapiens GN=F13B PE=1 SV=3	9	4	7	4	75.5	0.971	1.17	1.014
P12109	Collagen alpha-1(VI) chain OS=Homo sapiens GN=COL6A1 PE=1 SV=3	3	3	4	3	108.5	0.781	1.024	0.868
P39060	Collagen alpha-1(XVIII) chain OS=Homo sapiens GN=COL18A1 PE=1 SV=5	3	5	13	5	178.1	1.049	1.054	0.965
P12111	Collagen alpha-3(VI) chain OS=Homo sapiens GN=COL6A3 PE=1 SV=5	5	13	26	13	343.5	0.853	0.984	1.014
Q9Y6Z7	Collectin-10 OS=Homo sapiens GN=COLEC10 PE=2 SV=2	8	2	3	2	30.7	1.035	1.456	1.149
Q9BWP8	Collectin-11 OS=Homo sapiens GN=COLEC11 PE=1 SV=1	13	3	9	3	28.6	1.44	1.535	1.258
P02745	Complement C1q subcomponent subunit A OS=Homo sapiens GN=C1QA PE=1 SV=2	29	6	76	6	26	0.853	1.16	0.958
P02746	Complement C1q subcomponent subunit B OS=Homo sapiens GN=C1QB PE=1 SV=3	39	10	112	10	26.7	0.766	1.298	1.014
P02747	Complement C1q subcomponent subunit C OS=Homo sapiens GN=C1QC PE=1 SV=3	40	11	140	11	25.8	0.742	1.279	0.98
P00736	Complement C1r subcomponent OS=Homo sapiens GN=C1R PE=1 SV=2	52	34	523	33	80.1	0.906	1.322	0.953
Q9NZP8	Complement C1r subcomponent-like protein OS=Homo sapiens GN=C1RL PE=1 SV=2	25	11	88	10	53.5	0.935	0.924	1.012
P09871	Complement C1s subcomponent OS=Homo sapiens GN=C1S PE=1 SV=1	41	23	482	22	76.6	0.966	1.246	0.97
P06681	Complement C2 OS=Homo sapiens GN=C2 PE=1 SV=2	40	25	184	25	83.2	1.024	0.744	0.921
P01024	Complement C3 OS=Homo sapiens GN=C3 PE=1 SV=2	92	219	13941	219	187	1.143	1.236	1.03
P0C0L4	Complement C4-A OS=Homo sapiens GN=C4A PE=1 SV=2	83	151	4938	4	192.7	0.568	1.135	0.714
P0C0L5	Complement C4-B OS=Homo sapiens GN=C4B PE=1 SV=2	83	154	5077	7	192.6	1.189	1.476	1.085
P01031	Complement C5 OS=Homo sapiens GN=C5 PE=1 SV=4	72	116	2040	116	188.2	1.126	1.364	1.027
P13671	Complement component C6 OS=Homo sapiens GN=C6 PE=1 SV=3	50	42	411	42	104.7	1.011	1.084	1.07
P10643	Complement component C7 OS=Homo sapiens GN=C7 PE=1 SV=2	62	44	701	43	93.5	1.312	1.507	1.223
P07357	Complement component C8 alpha chain OS=Homo sapiens GN=C8A PE=1 SV=2	59	25	397	25	65.1	1.039	1.048	1.081
P07358	Complement component C8 beta chain OS=Homo sapiens GN=C8B PE=1 SV=3	64	37	441	37	67	1.042	1.029	1.028
P07360	Complement component C8 gamma chain OS=Homo sapiens GN=C8G PE=1 SV=3	82	16	382	16	22.3	1.01	0.969	0.977
P02748	Complement component C9 OS=Homo sapiens GN=C9 PE=1 SV=2	46	27	318	27	63.1	0.896	0.919	0.904
P00751	Complement factor B OS=Homo sapiens GN=CFB PE=1 SV=2	57	39	687	39	85.5	1.054	0.859	0.971
P00746	Complement factor D OS=Homo sapiens GN=CFD PE=1 SV=5	49	9	47	9	27	1.024	1.117	0.962
P08603	Complement factor H OS=Homo sapiens GN=CFH PE=1 SV=4	73	82	2076	70	139	1.174	1.516	0.935
Q03591	Complement factor H-related protein 1 OS=Homo sapiens GN=CFHR1 PE=1 SV=2	69	21	356	3	37.6	0.674	1.449	0.768
P36980	Complement factor H-related protein 2 OS=Homo sapiens GN=CFHR2 PE=1 SV=1	53	11	101	4	30.6	1.054	1.419	1.278
Q02985	Complement factor H-related protein 3 OS=Homo sapiens GN=CFHR3 PE=1 SV=2	30	7	60	3	37.3	0.995	1.049	0.675
Q92496	Complement factor H-related protein 4 OS=Homo sapiens GN=CFHR4 PE=1 SV=3	11	5	14	3	65.3	0.962	1.308	1.021
Q9BXR6	Complement factor H-related protein 5 OS=Homo sapiens GN=CFHR5 PE=1 SV=1	22	12	77	10	64.4	1.015	1.134	0.927
P05156	Complement factor I OS=Homo sapiens GN=CFI PE=1 SV=2	48	27	448	27	65.7	0.96	1.238	1.024
P20023	Complement receptor type 2 OS=Homo sapiens GN=CR2 PE=1 SV=2	3	3	5	3	112.8	1.143	0.861	0.968
Q12860	Contactin-1 OS=Homo sapiens GN=CNTN1 PE=1 SV=1	6	5	10	5	113.2	0.899	0.927	0.987
P08185	Corticosteroid-binding globulin OS=Homo sapiens GN=SERPINA6 PE=1 SV=1	31	9	98	9	45.1	0.757	0.641	0.748
P02741	C-reactive protein OS=Homo sapiens GN=CRP PE=1 SV=1	33	8	71	8	25	1.958	0.621	0.485
P01034	Cystatin-C OS=Homo sapiens GN=CST3 PE=1 SV=1	19	2	7	2	15.8	1.335	1.309	1.016
P13716	Delta-aminolevulinic acid dehydratase OS=Homo sapiens GN=ALAD PE=1 SV=1	6	1	2	1	36.3	1.26	1.242	0.887
P81605	Dermcidin OS=Homo sapiens GN=DCD PE=1 SV=2	13	1	2	1	11.3
Q14126	Desmoglein-2 OS=Homo sapiens GN=DSG2 PE=1 SV=2	6	4	6	4	122.2	0.913	0.986	1.027
P09172	Dopamine beta-hydroxylase OS=Homo sapiens GN=DBH PE=1 SV=3	26	12	37	12	69	0.925	0.731	1.079
Q13822	Ectonucleotide pyrophosphatase/phosphodiesterase family member 2 OS=Homo sapiens GN=ENPP2 PE=1 SV=3	13	9	18	9	98.9	0.862	0.87	0.956
Q12805	EGF-containing fibulin-like extracellular matrix protein 1 OS=Homo sapiens GN=EFEMP1 PE=1 SV=2	35	14	76	14	54.6	1.094	1.302	0.997
P14625	Endoplasmin OS=Homo sapiens GN=HSP90B1 PE=1 SV=1	1	1	2	1	92.4	0.91	1.055	0.894
Q9UNN8	Endothelial protein C receptor OS=Homo sapiens GN=PROCR PE=1 SV=1	8	2	4	2	26.7	0.926	0.789	1.015
Q16394	Exostosin-1 OS=Homo sapiens GN=EXT1 PE=1 SV=2	4	3	4	3	86.2	1.061	1.06	0.975
Q93063	Exostosin-2 OS=Homo sapiens GN=EXT2 PE=1 SV=1	3	3	4	3	82.2	1.009	1.025	1.061
Q9UBQ6	Exostosin-like 2 OS=Homo sapiens GN=EXTL2 PE=1 SV=1	12	3	4	3	37.4	1.107	0.908	1.023
Q16610	Extracellular matrix protein 1 OS=Homo sapiens GN=ECM1 PE=1 SV=2	53	20	136	20	60.6	1.109	1.122	1.221
P08294	Extracellular superoxide dismutase [Cu-Zn] OS=Homo sapiens GN=SOD3 PE=1 SV=2	26	4	7	4	25.8	0.861	0.731	0.764
Q96RD9	Fc receptor-like protein 5 OS=Homo sapiens GN=FCRL5 PE=1 SV=3	2	2	3	2	106.4	1.042	1.085	0.983
Q86UX7	Fermitin family homolog 3 OS=Homo sapiens GN=FERMT3 PE=1 SV=1	4	3	3	3	75.9	0.977	1.138	0.971
P02792	Ferritin light chain OS=Homo sapiens GN=FTL PE=1 SV=2	20	2	6	2	20	2.19	1.027	0.911
Q9UGM5	Fetuin-B OS=Homo sapiens GN=FETUB PE=1 SV=2	34	8	51	8	42	0.856	0.819	0.88
P35555	Fibrillin-1 OS=Homo sapiens GN=FBN1 PE=1 SV=3	2	6	7	6	312	1.143	1.279	0.979
P02671	Fibrinogen alpha chain OS=Homo sapiens GN=FGA PE=1 SV=2	8	6	12	6	94.9	0.947	0.996	0.862
Q9BYJ0	Fibroblast growth factor-binding protein 2 OS=Homo sapiens GN=FGFBP2 PE=1 SV=1	8	1	2	1	24.6	0.972	1.053	0.835
P02751	Fibronectin OS=Homo sapiens GN=FN1 PE=1 SV=4	54	89	1312	89	262.5	1.191	1.378	1.152
P23142	Fibulin-1 OS=Homo sapiens GN=FBLN1 PE=1 SV=4	41	18	128	18	77.2	0.922	1.258	1.03
Q15485	Ficolin-2 OS=Homo sapiens GN=FCN2 PE=1 SV=2	30	6	31	6	34	1.276	1.051	1.03
O75636	Ficolin-3 OS=Homo sapiens GN=FCN3 PE=1 SV=2	57	16	260	16	32.9	1.462	1.732	1.169
P21333	Filamin-A OS=Homo sapiens GN=FLNA PE=1 SV=4	12	25	39	25	280.6	1.024	0.995	0.997
P30043	Flavin reductase (NADPH) OS=Homo sapiens GN=BLVRB PE=1 SV=3	15	2	2	2	22.1	0.989	1.247	0.903
P04075	Fructose-bisphosphate aldolase A OS=Homo sapiens GN=ALDOA PE=1 SV=2	12	4	7	3	39.4	1.006	0.837	0.918
P05062	Fructose-bisphosphate aldolase B OS=Homo sapiens GN=ALDOB PE=1 SV=2	20	6	13	5	39.4	1.398	1.242	0.978
P09972	Fructose-bisphosphate aldolase C OS=Homo sapiens GN=ALDOC PE=1 SV=2	8	2	5	1	39.4	0.977	0.932	0.955
P16930	Fumarylacetoacetase OS=Homo sapiens GN=FAH PE=1 SV=2	8	3	7	3	46.3	1.396	1.01	0.878
Q08380	Galectin-3-binding protein OS=Homo sapiens GN=LGALS3BP PE=1 SV=1	40	22	209	22	65.3	1.514	1.474	1.022
Q92820	Gamma-glutamyl hydrolase OS=Homo sapiens GN=GGH PE=1 SV=2	8	2	2	2	35.9	0.84	0.777	0.952
O95479	GDH/6PGL endoplasmic bifunctional protein OS=Homo sapiens GN=H6PD PE=1 SV=2	10	6	15	6	88.8	1.043	0.971	0.848
P06396	Gelsolin OS=Homo sapiens GN=GSN PE=1 SV=1	62	40	555	40	85.6	0.988	0.89	1.17
P22352	Glutathione peroxidase 3 OS=Homo sapiens GN=GPX3 PE=1 SV=2	40	10	97	10	25.5	1.245	0.985	1.199
P00390	Glutathione reductase, mitochondrial OS=Homo sapiens GN=GSR PE=1 SV=2	2	1	3	1	56.2	1.115	0.757	0.912
P04406	Glyceraldehyde-3-phosphate dehydrogenase OS=Homo sapiens GN=GAPDH PE=1 SV=3	9	2	5	2	36	0.9	0.834	0.865
P00738	Haptoglobin OS=Homo sapiens GN=HP PE=1 SV=1	52	21	189	8	45.2	0.392	0.39	0.444
P00739	Haptoglobin-related protein OS=Homo sapiens GN=HPR PE=2 SV=2	64	21	198	8	39	0.997	1.487	1.281
P69905	Hemoglobin subunit alpha OS=Homo sapiens GN=HBA1 PE=1 SV=2	42	5	32	5	15.2	1.393	1.074	0.857
P68871	Hemoglobin subunit beta OS=Homo sapiens GN=HBB PE=1 SV=2	88	10	57	10	16	1.462	1.207	0.857
P02790	Hemopexin OS=Homo sapiens GN=HPX PE=1 SV=2	69	27	665	27	51.6	0.598	0.71	0.748
Q9Y251	Heparanase OS=Homo sapiens GN=HPSE PE=1 SV=2	8	4	9	4	61.1	0.922	0.675	0.999
P05546	Heparin cofactor 2 OS=Homo sapiens GN=SERPIND1 PE=1 SV=3	46	24	281	24	57	0.841	0.725	0.965
Q04756	Hepatocyte growth factor activator OS=Homo sapiens GN=HGFAC PE=1 SV=1	26	14	38	14	70.6	0.873	0.921	1.065
P26927	Hepatocyte growth factor-like protein OS=Homo sapiens GN=MST1 PE=1 SV=2	43	25	141	12	80.3	1.032	0.856	0.971
P04196	Histidine-rich glycoprotein OS=Homo sapiens GN=HRG PE=1 SV=1	42	21	401	21	59.5	1.118	1.006	1.13
P84243	Histone H3.3 OS=Homo sapiens GN=H3F3A PE=1 SV=2	21	3	3	3	15.3	1.262	1.077	0.968
P62805	Histone H4 OS=Homo sapiens GN=HIST1H4A PE=1 SV=2	14	1	13	1	11.4	2.584	2.525	0.863
Q14520	Hyaluronan-binding protein 2 OS=Homo sapiens GN=HABP2 PE=1 SV=1	25	11	75	11	62.6	0.983	1.049	0.991
Q12794	Hyaluronidase-1 OS=Homo sapiens GN=HYAL1 PE=1 SV=2	6	2	2	2	48.3	0.951	0.896	0.836
P01876	Ig alpha-1 chain C region OS=Homo sapiens GN=IGHA1 PE=1 SV=2	66	18	306	6	37.6	0.78	0.789	0.869
P01877	Ig alpha-2 chain C region OS=Homo sapiens GN=IGHA2 PE=1 SV=3	67	16	213	4	36.5	1.222	1.128	0.762
P01880	Ig delta chain C region OS=Homo sapiens GN=IGHD PE=1 SV=2	20	5	18	5	42.2	0.723	0.474	0.776
P01857	Ig gamma-1 chain C region OS=Homo sapiens GN=IGHG1 PE=1 SV=1	66	20	714	11	36.1	0.879	0.514	0.888
P01859	Ig gamma-2 chain C region OS=Homo sapiens GN=IGHG2 PE=1 SV=2	60	18	598	9	35.9	0.425	0.332	0.573
P01860	Ig gamma-3 chain C region OS=Homo sapiens GN=IGHG3 PE=1 SV=2	55	17	410	7	41.3	0.636	0.464	0.591
P01861	Ig gamma-4 chain C region OS=Homo sapiens GN=IGHG4 PE=1 SV=1	60	15	394	8	35.9	1.362	0.53	0.662
P01602	Ig heavy chain V-I region 5 (Fragment) OS=Homo sapiens GN=IGKV1-5 PE=4 SV=2	25	2	10	1	12.8	0.771	0.843	0.93
P01743	Ig heavy chain V-I region HG3 OS=Homo sapiens PE=3 SV=1	9	1	10	1	12.9	0.597	0.704	0.882
P01761	Ig heavy chain V-I region SIE OS=Homo sapiens PE=1 SV=1	15	2	9	2	13.7	0.885	0.839	0.848
P23083	Ig heavy chain V-I region V35 OS=Homo sapiens PE=1 SV=1	21	2	26	2	13	0.684	0.494	0.807
P06331	Ig heavy chain V-II region ARH-77 OS=Homo sapiens PE=4 SV=1	17	2	24	2	16.2	0.778	0.852	0.942
P04438	Ig heavy chain V-II region SESS OS=Homo sapiens PE=2 SV=1	14	3	8	3	16.3	0.389	0.805	1.151
P01824	Ig heavy chain V-II region WAH OS=Homo sapiens PE=1 SV=1	13	2	6	2	14.1	0.711	0.598	0.861
P01764	Ig heavy chain V-III region 23 OS=Homo sapiens GN=IGHV3-23 PE=1 SV=2	47	5	26	5	12.6	0.636	0.794	0.905
P01766	Ig heavy chain V-III region BRO OS=Homo sapiens PE=1 SV=1	25	2	65	1	13.2	0.611	0.628	0.94
P01773	Ig heavy chain V-III region BUR OS=Homo sapiens PE=1 SV=1	16	2	2	2	13	0.769	0.905	0.827
P01767	Ig heavy chain V-III region BUT OS=Homo sapiens PE=1 SV=1	36	5	50	4	12.4	0.672	0.744	0.883
P01768	Ig heavy chain V-III region CAM OS=Homo sapiens PE=1 SV=1	19	2	4	2	13.7	0.707	0.711	0.907
P01769	Ig heavy chain V-III region GA OS=Homo sapiens PE=1 SV=1	16	3	19	3	13.2	0.592	0.673	0.84
P01781	Ig heavy chain V-III region GAL OS=Homo sapiens PE=1 SV=1	30	4	30	4	12.7	0.575	0.69	0.98
P80419	Ig heavy chain V-III region GAR OS=Homo sapiens PE=1 SV=1	16	1	2	1	13.1	0.932	0.91	1.112
P01771	Ig heavy chain V-III region HIL OS=Homo sapiens PE=1 SV=1	9	1	4	1	13.6	0.362	0.56	0.772
P01780	Ig heavy chain V-III region JON OS=Homo sapiens PE=1 SV=1	17	1	5	1	12.6	0.548	0.587	0.722
P01772	Ig heavy chain V-III region KOL OS=Homo sapiens PE=1 SV=1	13	1	14	1	13.7
P01770	Ig heavy chain V-III region NIE OS=Homo sapiens PE=1 SV=1	24	2	10	1	13.2
P01779	Ig heavy chain V-III region TUR OS=Homo sapiens PE=1 SV=1	27	2	65	1	12.4	0.663	0.643	0.837
P01763	Ig heavy chain V-III region WEA OS=Homo sapiens PE=1 SV=1	26	2	29	1	12.2	0.488	0.551	0.894
P01778	Ig heavy chain V-III region ZAP OS=Homo sapiens PE=1 SV=1	16	1	4	1	12.6	0.649	0.717	0.868
P01834	Ig kappa chain C region OS=Homo sapiens GN=IGKC PE=1 SV=1	95	11	448	11	11.6	0.645	0.497	0.708
P01593	Ig kappa chain V-I region AG OS=Homo sapiens PE=1 SV=1	43	4	73	2	12	0.727	0.5	0.89
P04430	Ig kappa chain V-I region BAN OS=Homo sapiens PE=1 SV=1	17	1	9	1	11.8	1.193	0.689	0.916
P01596	Ig kappa chain V-I region CAR OS=Homo sapiens PE=1 SV=1	34	2	29	1	11.7	0.852	0.709	0.792
P01597	Ig kappa chain V-I region DEE OS=Homo sapiens PE=1 SV=1	32	4	14	4	11.7	0.722	0.497	0.837
P01598	Ig kappa chain V-I region EU OS=Homo sapiens PE=1 SV=1	32	3	32	1	11.8	0.677	1.069	0.78
P01603	Ig kappa chain V-I region Ka OS=Homo sapiens PE=1 SV=1	21	2	6	1	11.9	0.947	0.758	0.817
P01605	Ig kappa chain V-I region Lay OS=Homo sapiens PE=1 SV=1	25	2	25	1	11.8	0.614	0.684	0.719
P01612	Ig kappa chain V-I region Mev OS=Homo sapiens PE=1 SV=1	17	1	11	1	11.9	0.723	0.678	0.7
P01613	Ig kappa chain V-I region Ni OS=Homo sapiens PE=1 SV=1	16	1	8	1	12.2	0.77	0.644	0.729
P01608	Ig kappa chain V-I region Roy OS=Homo sapiens PE=1 SV=1	24	2	63	1	11.8	0.671	0.442	0.687
P01609	Ig kappa chain V-I region Scw OS=Homo sapiens PE=1 SV=1	43	3	61	2	11.8	1.042	0.621	1.029
P01610	Ig kappa chain V-I region WEA OS=Homo sapiens PE=1 SV=1	36	3	72	2	11.8	0.594	0.713	0.959
P01611	Ig kappa chain V-I region Wes OS=Homo sapiens PE=1 SV=1	17	1	18	1	11.6	0.728	0.742	0.91
P01601	Ig kappa chain V-ID region 16 (Fragment) OS=Homo sapiens GN=IGKV1D-16 PE=4 SV=2	14	1	2	1	12.7	0.708	0.517	0.896
P06310	Ig kappa chain V-II region RPMI 6410 OS=Homo sapiens PE=4 SV=1	17	4	24	1	14.7	0.703	0.678	1.021
P01617	Ig kappa chain V-II region TEW OS=Homo sapiens PE=1 SV=1	42	5	35	3	12.3	0.701	0.573	0.881
P01619	Ig kappa chain V-III region B6 OS=Homo sapiens PE=1 SV=1	38	5	28	4	11.6	0.506	0.368	0.487
P04207	Ig kappa chain V-III region CLL OS=Homo sapiens PE=4 SV=2	19	2	27	1	14.3	0.812	0.511	0.772
P04206	Ig kappa chain V-III region GOL OS=Homo sapiens PE=1 SV=1	58	5	89	1	11.8	0.778	0.692	1.214
P06311	Ig kappa chain V-III region IARC/BL41 OS=Homo sapiens PE=4 SV=1	13	1	9	1	14.1	0.92	0.479	0.634
P01621	Ig kappa chain V-III region NG9 (Fragment) OS=Homo sapiens PE=2 SV=1	54	4	22	3	10.7	0.685	0.528	0.759
P01624	Ig kappa chain V-III region POM OS=Homo sapiens PE=1 SV=1	25	2	23	1	11.9	0.299	0.396	0.732
P01620	Ig kappa chain V-III region SIE OS=Homo sapiens PE=1 SV=1	66	6	115	1	11.8	0.562	0.576	0.836
P01622	Ig kappa chain V-III region Ti OS=Homo sapiens PE=1 SV=1	46	5	94	1	11.8	0.611	0.433	0.756
P04433	Ig kappa chain V-III region VG (Fragment) OS=Homo sapiens PE=1 SV=1	26	2	18	2	12.6	0.712	0.602	0.855
P01623	Ig kappa chain V-III region WOL OS=Homo sapiens PE=1 SV=1	57	7	128	1	11.7	0.466	0.473	0.785
P06313	Ig kappa chain V-IV region JI OS=Homo sapiens PE=4 SV=1	27	3	38	1	14.6	0.714	0.858	1.014
P01625	Ig kappa chain V-IV region Len OS=Homo sapiens PE=1 SV=2	37	3	88	1	12.6	0.748	0.763	0.821
P04211	Ig lambda chain V region 4A OS=Homo sapiens PE=4 SV=1	15	2	16	2	12.4	0.411	0.646	0.932
P01701	Ig lambda chain V-I region NEW OS=Homo sapiens PE=1 SV=1	15	1	13	1	11.4	0.586	0.72	0.82
P01703	Ig lambda chain V-I region NEWM OS=Homo sapiens PE=1 SV=1	34	3	22	3	10.9	0.621	0.556	0.943
P04208	Ig lambda chain V-I region WAH OS=Homo sapiens PE=1 SV=1	28	2	43	2	11.7	0.661	0.691	0.894
P01708	Ig lambda chain V-II region BUR OS=Homo sapiens PE=1 SV=1	17	2	6	1	11.5	0.614	0.691	0.957
P01707	Ig lambda chain V-II region TRO OS=Homo sapiens PE=1 SV=1	22	3	3	2	11.6	0.637	0.75	0.698
P80748	Ig lambda chain V-III region LOI OS=Homo sapiens PE=1 SV=1	46	4	43	4	11.9	0.712	0.526	0.681
P01714	Ig lambda chain V-III region SH OS=Homo sapiens PE=1 SV=1	25	2	18	2	11.4	0.858	0.727	1.101
P01717	Ig lambda chain V-IV region Hil OS=Homo sapiens PE=1 SV=1	18	1	7	1	11.5	0.987	0.803	1.225
P06889	Ig lambda chain V-IV region MOL OS=Homo sapiens PE=1 SV=1	24	1	3	1	11.3	1.035	0.836	1.288
P06318	Ig lambda chain V-VI region WLT OS=Homo sapiens PE=1 SV=1	18	1	1	1	12	1.908	0.99	1.102
P0CG05	Ig lambda-2 chain C regions OS=Homo sapiens GN=IGLC2 PE=1 SV=1	86	9	231	4	11.3	0.726	0.619	0.837
A0M8Q6	Ig lambda-7 chain C region OS=Homo sapiens GN=IGLC7 PE=4 SV=2	53	5	152	1	11.3	0.616	0.512	0.655
P01871	Ig mu chain C region OS=Homo sapiens GN=IGHM PE=1 SV=3	63	30	875	11	49.3	0.768	1.015	1.213
P04220	Ig mu heavy chain disease protein OS=Homo sapiens PE=1 SV=1	63	23	580	4	43	0.763	1.083	1.255
Q9Y6R7	IgGFc-binding protein OS=Homo sapiens GN=FCGBP PE=1 SV=3	7	17	35	17	571.6	1.033	1.078	0.882
P01591	Immunoglobulin J chain OS=Homo sapiens GN=JCHAIN PE=1 SV=4	33	5	53	5	18.1	0.755	1.111	1.247
B9A064	Immunoglobulin lambda-like polypeptide 5 OS=Homo sapiens GN=IGLL5 PE=2 SV=2	46	8	233	3	23	0.597	0.572	0.914
P05019	Insulin-like growth factor I OS=Homo sapiens GN=IGF1 PE=1 SV=1	15	2	4	2	21.8	0.809	0.797	1.041
P01344	Insulin-like growth factor II OS=Homo sapiens GN=IGF2 PE=1 SV=1	14	2	13	2	20.1	0.814	0.851	1.157
P18065	Insulin-like growth factor-binding protein 2 OS=Homo sapiens GN=IGFBP2 PE=1 SV=2	12	2	3	2	34.8	1.124	1.196	1.127
P17936	Insulin-like growth factor-binding protein 3 OS=Homo sapiens GN=IGFBP3 PE=1 SV=2	26	6	27	6	31.7	0.685	0.71	1.104
P35858	Insulin-like growth factor-binding protein complex acid labile subunit OS=Homo sapiens GN=IGFALS PE=1 SV=1	41	22	202	22	66	0.641	0.655	1.089
P08514	Integrin alpha-IIb OS=Homo sapiens GN=ITGA2B PE=1 SV=3	10	8	12	8	113.3	1.06	1.264	0.998
P05106	Integrin beta-3 OS=Homo sapiens GN=ITGB3 PE=1 SV=2	3	2	2	2	87	0.881	0.903	0.886
P19827	Inter-alpha-trypsin inhibitor heavy chain H1 OS=Homo sapiens GN=ITIH1 PE=1 SV=3	55	41	1234	41	101.3	0.89	0.853	1.065
P19823	Inter-alpha-trypsin inhibitor heavy chain H2 OS=Homo sapiens GN=ITIH2 PE=1 SV=2	56	54	1435	54	106.4	0.937	0.898	1.099
Q06033	Inter-alpha-trypsin inhibitor heavy chain H3 OS=Homo sapiens GN=ITIH3 PE=1 SV=2	36	27	342	27	99.8	1.057	0.917	0.988
Q14624	Inter-alpha-trypsin inhibitor heavy chain H4 OS=Homo sapiens GN=ITIH4 PE=1 SV=4	64	54	1055	54	103.3	1.04	0.942	1.053
Q9NPH3	Interleukin-1 receptor accessory protein OS=Homo sapiens GN=IL1RAP PE=1 SV=2	3	2	2	2	65.4	0.809	0.878	0.992
P29622	Kallistatin OS=Homo sapiens GN=SERPINA4 PE=1 SV=3	61	23	231	23	48.5	0.987	0.983	1.101
P13645	Keratin, type I cytoskeletal 10 OS=Homo sapiens GN=KRT10 PE=1 SV=6	28	15	61	11	58.8	1.171	2.145	1.047
P02533	Keratin, type I cytoskeletal 14 OS=Homo sapiens GN=KRT14 PE=1 SV=4	14	8	20	3	51.5	1.017	2.694	0.937
Q04695	Keratin, type I cytoskeletal 17 OS=Homo sapiens GN=KRT17 PE=1 SV=2	15	8	21	4	48.1
P35527	Keratin, type I cytoskeletal 9 OS=Homo sapiens GN=KRT9 PE=1 SV=3	27	12	54	11	62	1.683	3.714	1.171
P04264	Keratin, type II cytoskeletal 1 OS=Homo sapiens GN=KRT1 PE=1 SV=6	39	24	106	22	66	1.296	3.55	1.131
P35908	Keratin, type II cytoskeletal 2 epidermal OS=Homo sapiens GN=KRT2 PE=1 SV=2	21	10	32	7	65.4	1.681	2.013	1.315
P13647	Keratin, type II cytoskeletal 5 OS=Homo sapiens GN=KRT5 PE=1 SV=3	16	9	15	4	62.3	1.035	2.57	0.839
P02538	Keratin, type II cytoskeletal 6A OS=Homo sapiens GN=KRT6A PE=1 SV=3	16	8	14	3	60
P08729	Keratin, type II cytoskeletal 7 OS=Homo sapiens GN=KRT7 PE=1 SV=5	4	2	3	1	51.4
P01042	Kininogen-1 OS=Homo sapiens GN=KNG1 PE=1 SV=2	49	33	535	33	71.9	0.982	0.919	1.05
P02788	Lactotransferrin OS=Homo sapiens GN=LTF PE=1 SV=6	14	7	19	7	78.1	0.624	0.582	0.864
P24043	Laminin subunit alpha-2 OS=Homo sapiens GN=LAMA2 PE=1 SV=4	1	2	4	2	343.7	0.7	0.802	0.73
P07942	Laminin subunit beta-1 OS=Homo sapiens GN=LAMB1 PE=1 SV=2	1	2	3	2	197.9	0.928	0.972	0.88
P55268	Laminin subunit beta-2 OS=Homo sapiens GN=LAMB2 PE=1 SV=2	1	1	3	1	195.9	1.007	0.961	0.897
P11047	Laminin subunit gamma-1 OS=Homo sapiens GN=LAMC1 PE=1 SV=3	2	2	2	2	177.5	1.112	1.207	0.876
Q14766	Latent-transforming growth factor beta-binding protein 1 OS=Homo sapiens GN=LTBP1 PE=1 SV=4	8	12	23	12	186.7	0.981	0.973	0.966
P02750	Leucine-rich alpha-2-glycoprotein OS=Homo sapiens GN=LRG1 PE=1 SV=2	23	7	51	7	38.2	0.824	0.744	0.843
Q8N6C8	Leukocyte immunoglobulin-like receptor subfamily A member 3 OS=Homo sapiens GN=LILRA3 PE=1 SV=3	4	2	2	2	47.4	0.667	1.027	0.891
P09960	Leukotriene A-4 hydrolase OS=Homo sapiens GN=LTA4H PE=1 SV=2	4	2	3	2	69.2	1.161	0.748	0.928
P18428	Lipopolysaccharide-binding protein OS=Homo sapiens GN=LBP PE=1 SV=3	27	13	78	13	53.4	1.262	1.022	0.779
P23141	Liver carboxylesterase 1 OS=Homo sapiens GN=CES1 PE=1 SV=2	10	5	7	5	62.5	0.893	0.888	0.837
P00338	L-lactate dehydrogenase A chain OS=Homo sapiens GN=LDHA PE=1 SV=2	12	4	9	3	36.7	1.39	0.772	1.052
P07195	L-lactate dehydrogenase B chain OS=Homo sapiens GN=LDHB PE=1 SV=2	23	8	20	7	36.6	1.18	0.824	1.021
P08637	Low affinity immunoglobulin gamma Fc region receptor III-A OS=Homo sapiens GN=FCGR3A PE=1 SV=2	9	3	8	3	29.1	1.096	0.797	0.888
P14151	L-selectin OS=Homo sapiens GN=SELL PE=1 SV=2	5	1	2	1	42.2	0.839	0.815	0.905
P51884	Lumican OS=Homo sapiens GN=LUM PE=1 SV=2	29	10	57	10	38.4	0.937	1.023	1.016
Q9Y5Y7	Lymphatic vessel endothelial hyaluronic acid receptor 1 OS=Homo sapiens GN=LYVE1 PE=1 SV=2	11	4	8	4	35.2	0.816	0.744	0.802
P10619	Lysosomal protective protein OS=Homo sapiens GN=CTSA PE=1 SV=2	5	2	2	2	54.4	0.974	0.595	0.925
P13473	Lysosome-associated membrane glycoprotein 2 OS=Homo sapiens GN=LAMP2 PE=1 SV=2	5	2	2	2	44.9	0.939	0.742	0.827
P61626	Lysozyme C OS=Homo sapiens GN=LYZ PE=1 SV=1	45	5	30	5	16.5	1.152	1.229	0.851
P58215	Lysyl oxidase homolog 3 OS=Homo sapiens GN=LOXL3 PE=2 SV=1	3	2	4	2	83.1	0.895	0.877	0.945
P22897	Macrophage mannose receptor 1 OS=Homo sapiens GN=MRC1 PE=1 SV=1	5	7	11	7	165.9	1.37	1.2	1.083
Q9UEW3	Macrophage receptor MARCO OS=Homo sapiens GN=MARCO PE=1 SV=1	7	3	8	3	52.6	1.035	0.939	0.932
P48740	Mannan-binding lectin serine protease 1 OS=Homo sapiens GN=MASP1 PE=1 SV=3	37	21	117	20	79.2	1.323	1.351	1.147
O00187	Mannan-binding lectin serine protease 2 OS=Homo sapiens GN=MASP2 PE=1 SV=4	35	19	112	19	75.7	1.371	1.548	1.135
P11226	Mannose-binding protein C OS=Homo sapiens GN=MBL2 PE=1 SV=2	40	8	37	8	26.1	2.013	1.217	1.308
P33908	Mannosyl-oligosaccharide 1,2-alpha-mannosidase IA OS=Homo sapiens GN=MAN1A1 PE=1 SV=3	11	6	15	6	72.9	0.894	0.875	0.956
P14780	Matrix metalloproteinase-9 OS=Homo sapiens GN=MMP9 PE=1 SV=3	11	7	12	7	78.4	0.633	0.569	0.966
P01033	Metalloproteinase inhibitor 1 OS=Homo sapiens GN=TIMP1 PE=1 SV=1	6	1	2	1	23.2	0.958	0.901	0.985
P16035	Metalloproteinase inhibitor 2 OS=Homo sapiens GN=TIMP2 PE=1 SV=2	14	2	4	2	24.4	0.925	1.15	1.196
P08571	Monocyte differentiation antigen CD14 OS=Homo sapiens GN=CD14 PE=1 SV=2	32	10	44	10	40.1	0.988	0.91	1
Q13201	Multimerin-1 OS=Homo sapiens GN=MMRN1 PE=1 SV=3	14	14	30	14	138	1.072	0.934	1.063
Q7Z7M0	Multiple epidermal growth factor-like domains protein 8 OS=Homo sapiens GN=MEGF8 PE=1 SV=2	4	8	11	8	302.9	0.924	0.801	0.941
Q9UNW1	Multiple inositol polyphosphate phosphatase 1 OS=Homo sapiens GN=MINPP1 PE=1 SV=1	6	3	12	3	55	0.917	0.864	1.075
P05164	Myeloperoxidase OS=Homo sapiens GN=MPO PE=1 SV=1	5	3	3	3	83.8	0.595	0.785	0.792
P35579	Myosin-9 OS=Homo sapiens GN=MYH9 PE=1 SV=4	2	5	9	5	226.4	0.906	0.91	0.96
Q96PD5	N-acetylmuramoyl-L-alanine amidase OS=Homo sapiens GN=PGLYRP2 PE=1 SV=1	45	14	189	14	62.2	0.915	0.952	1.157
Q92859	Neogenin OS=Homo sapiens GN=NEO1 PE=1 SV=2	4	4	5	4	159.9	0.872	0.804	0.972
P13591	Neural cell adhesion molecule 1 OS=Homo sapiens GN=NCAM1 PE=1 SV=3	3	3	4	3	94.5	0.792	0.925	1.008
Q9UM47	Neurogenic locus notch homolog protein 3 OS=Homo sapiens GN=NOTCH3 PE=1 SV=2	2	3	8	3	243.5	0.939	1.159	1.01
O14786	Neuropilin-1 OS=Homo sapiens GN=NRP1 PE=1 SV=3	15	11	25	11	103.1	1.204	1.289	1.136
O60462	Neuropilin-2 OS=Homo sapiens GN=NRP2 PE=1 SV=2	1	1	1	1	104.8	1.258	1.245	0.951
P80188	Neutrophil gelatinase-associated lipocalin OS=Homo sapiens GN=LCN2 PE=1 SV=2	16	2	4	2	22.6	0.876	0.997	0.896
P14543	Nidogen-1 OS=Homo sapiens GN=NID1 PE=1 SV=3	13	12	23	12	136.3	1.066	1.17	0.99
Q99784	Noelin OS=Homo sapiens GN=OLFM1 PE=1 SV=4	8	4	18	4	55.3	1.002	1.145	1.067
P04746	Pancreatic alpha-amylase OS=Homo sapiens GN=AMY2A PE=1 SV=2	9	4	7	1	57.7	0.876	0.945	1.338
O00151	PDZ and LIM domain protein 1 OS=Homo sapiens GN=PDLIM1 PE=1 SV=4	7	2	2	2	36	1.104	0.782	0.99
P62937	Peptidyl-prolyl cis-trans isomerase A OS=Homo sapiens GN=PPIA PE=1 SV=2	18	3	10	3	18	1	0.898	0.967
Q15063	Periostin OS=Homo sapiens GN=POSTN PE=1 SV=2	6	4	6	4	93.3	1.006	0.867	1.097
P32119	Peroxiredoxin-2 OS=Homo sapiens GN=PRDX2 PE=1 SV=5	53	6	23	6	21.9	1.146	1.433	1.153
P04180	Phosphatidylcholine-sterol acyltransferase OS=Homo sapiens GN=LCAT PE=1 SV=1	15	6	12	6	49.5	0.79	1.145	0.975
P80108	Phosphatidylinositol-glycan-specific phospholipase D OS=Homo sapiens GN=GPLD1 PE=1 SV=3	25	16	46	16	92.3	0.934	0.982	0.866
P55058	Phospholipid transfer protein OS=Homo sapiens GN=PLTP PE=1 SV=1	11	5	15	5	54.7	0.896	1.094	1.021
P36955	Pigment epithelium-derived factor OS=Homo sapiens GN=SERPINF1 PE=1 SV=4	46	17	148	17	46.3	1.254	1.185	1.196
P03952	Plasma kallikrein OS=Homo sapiens GN=KLKB1 PE=1 SV=1	55	30	244	30	71.3	0.832	0.926	1.063
P05155	Plasma protease C1 inhibitor OS=Homo sapiens GN=SERPING1 PE=1 SV=2	27	11	100	11	55.1	0.71	1.154	0.87
P05154	Plasma serine protease inhibitor OS=Homo sapiens GN=SERPINA5 PE=1 SV=3	19	8	81	8	45.6	0.917	1	1.182
P05121	Plasminogen activator inhibitor 1 OS=Homo sapiens GN=SERPINE1 PE=1 SV=1	15	5	10	5	45	1.048	0.807	1.006
P00747	Plasminogen OS=Homo sapiens GN=PLG PE=1 SV=2	75	68	1745	68	90.5	0.962	0.925	0.97
P13796	Plastin-2 OS=Homo sapiens GN=LCP1 PE=1 SV=6	25	13	27	13	70.2	1.11	0.929	1.096
P02775	Platelet basic protein OS=Homo sapiens GN=PPBP PE=1 SV=3	45	6	80	6	13.9	1.192	0.729	1.055
P02776	Platelet factor 4 OS=Homo sapiens GN=PF4 PE=1 SV=2	44	5	55	2	10.8	1.068	1.086	1.12
P10720	Platelet factor 4 variant OS=Homo sapiens GN=PF4V1 PE=1 SV=1	41	4	37	1	11.5	1.417	1.402	1.325
P07359	Platelet glycoprotein Ib alpha chain OS=Homo sapiens GN=GP1BA PE=1 SV=2	5	3	5	3	71.5	0.601	0.61	0.707
P40197	Platelet glycoprotein V OS=Homo sapiens GN=GP5 PE=1 SV=1	18	9	33	9	60.9	0.925	0.655	0.961
Q13093	Platelet-activating factor acetylhydrolase OS=Homo sapiens GN=PLA2G7 PE=1 SV=1	45	13	30	13	50	0.987	1.673	0.909
P08567	Pleckstrin OS=Homo sapiens GN=PLEK PE=1 SV=3	11	2	3	2	40.1	0.985	0.901	0.949
P01833	Polymeric immunoglobulin receptor OS=Homo sapiens GN=PIGR PE=1 SV=4	11	7	17	7	83.2	1.44	1.105	0.819
P20742	Pregnancy zone protein OS=Homo sapiens GN=PZP PE=1 SV=4	38	45	733	34	163.8	0.41	0.325	0.523
Q9UHG3	Prenylcysteine oxidase 1 OS=Homo sapiens GN=PCYOX1 PE=1 SV=3	27	12	45	12	56.6	0.948	1.518	1.064
Q15113	Procollagen C-endopeptidase enhancer 1 OS=Homo sapiens GN=PCOLCE PE=1 SV=2	31	8	28	8	47.9	1.115	1.269	1.082
P07737	Profilin-1 OS=Homo sapiens GN=PFN1 PE=1 SV=2	36	4	15	4	15	0.82	0.726	0.878
Q07954	Prolow-density lipoprotein receptor-related protein 1 OS=Homo sapiens GN=LRP1 PE=1 SV=2	4	16	28	16	504.3	1.019	1.089	0.915
Q12884	Prolyl endopeptidase FAP OS=Homo sapiens GN=FAP PE=1 SV=5	3	2	9	1	87.7	0.81	0.559	0.865
P27918	Properdin OS=Homo sapiens GN=CFP PE=1 SV=2	32	12	109	12	51.2	1.096	1.354	0.998
Q8NBP7	Proprotein convertase subtilisin/kexin type 9 OS=Homo sapiens GN=PCSK9 PE=1 SV=3	16	9	34	9	74.2	1.216	1.315	0.928
P25786	Proteasome subunit alpha type-1 OS=Homo sapiens GN=PSMA1 PE=1 SV=1	8	2	4	2	29.5	1.371	1.103	1.059
P25788	Proteasome subunit alpha type-3 OS=Homo sapiens GN=PSMA3 PE=1 SV=2	9	2	2	2	28.4	1.249	1.22	0.983
P60900	Proteasome subunit alpha type-6 OS=Homo sapiens GN=PSMA6 PE=1 SV=1	5	1	3	1	27.4	1.267	1.045	0.88
P49721	Proteasome subunit beta type-2 OS=Homo sapiens GN=PSMB2 PE=1 SV=1	5	1	3	1	22.8	2.04	1.719	1.041
P02760	Protein AMBP OS=Homo sapiens GN=AMBP PE=1 SV=1	54	17	280	17	39	0.968	0.967	1.09
P30101	Protein disulfide-isomerase A3 OS=Homo sapiens GN=PDIA3 PE=1 SV=4	8	3	3	3	56.7	0.992	0.96	1
P07237	Protein disulfide-isomerase OS=Homo sapiens GN=P4HB PE=1 SV=3	3	2	4	2	57.1	0.74	0.749	0.803
P31151	Protein S100-A7 OS=Homo sapiens GN=S100A7 PE=1 SV=4	33	4	17	4	11.5
P05109	Protein S100-A8 OS=Homo sapiens GN=S100A8 PE=1 SV=1	24	2	8	2	10.8	0.68	0.692	0.731
P06702	Protein S100-A9 OS=Homo sapiens GN=S100A9 PE=1 SV=1	35	3	14	3	13.2	0.66	0.582	0.736
Q9UK55	Protein Z-dependent protease inhibitor OS=Homo sapiens GN=SERPINA10 PE=1 SV=1	20	9	25	9	50.7	0.948	0.859	0.978
Q92954	Proteoglycan 4 OS=Homo sapiens GN=PRG4 PE=1 SV=2	5	6	12	6	151	1.202	1.191	0.932
P00734	Prothrombin OS=Homo sapiens GN=F2 PE=1 SV=2	65	45	923	45	70	0.945	1.01	1.098
Q5T013	Putative hydroxypyruvate isomerase OS=Homo sapiens GN=HYI PE=1 SV=2	3	1	26	1	30.4	0.558	0.585	0.744
Q9UKY3	Putative inactive carboxylesterase 4 OS=Homo sapiens GN=CES1P1 PE=5 SV=2	4	1	2	1	30.7	0.91	0.95	0.867
Q2TV78	Putative macrophage stimulating 1-like protein OS=Homo sapiens GN=MST1L PE=2 SV=2	24	14	66	1	79.6	1.007	0.977	1.021
P14618	Pyruvate kinase PKM OS=Homo sapiens GN=PKM PE=1 SV=4	6	3	5	3	57.9	1.013	0.837	0.953
P10586	Receptor-type tyrosine-protein phosphatase F OS=Homo sapiens GN=PTPRF PE=1 SV=2	7	9	13	9	212.7	1.112	1.233	1.072
Q13332	Receptor-type tyrosine-protein phosphatase S OS=Homo sapiens GN=PTPRS PE=1 SV=3	2	3	3	3	216.9	1.364	1.7	1.025
P78509	Reelin OS=Homo sapiens GN=RELN PE=1 SV=3	3	9	15	9	388.1	0.99	0.954	0.912
Q86UN3	Reticulon-4 receptor-like 2 OS=Homo sapiens GN=RTN4RL2 PE=1 SV=1	9	3	5	3	46.1	1.078	1.081	1.04
Q99969	Retinoic acid receptor responder protein 2 OS=Homo sapiens GN=RARRES2 PE=1 SV=1	14	2	3	2	18.6	1.166	1.152	0.956
P02753	Retinol-binding protein 4 OS=Homo sapiens GN=RBP4 PE=1 SV=3	68	14	145	14	23	1.139	1.116	1.113
P34096	Ribonuclease 4 OS=Homo sapiens GN=RNASE4 PE=1 SV=3	33	4	9	4	16.8	1.258	1.16	0.978
P07998	Ribonuclease pancreatic OS=Homo sapiens GN=RNASE1 PE=1 SV=4	15	1	4	1	17.6	1.083	1.172	0.923
Q86VB7	Scavenger receptor cysteine-rich type 1 protein M130 OS=Homo sapiens GN=CD163 PE=1 SV=2	10	8	11	8	125.4	1.099	1.094	0.898
Q13103	Secreted phosphoprotein 24 OS=Homo sapiens GN=SPP2 PE=1 SV=1	23	5	17	5	24.3	0.841	0.913	1.015
P49908	Selenoprotein P OS=Homo sapiens GN=SEPP1 PE=1 SV=3	9	4	16	4	43.2	0.958	1.204	1.014
Q92743	Serine protease HTRA1 OS=Homo sapiens GN=HTRA1 PE=1 SV=1	3	1	2	1	51.3	1.218	0.909	0.961
P02787	Serotransferrin OS=Homo sapiens GN=TF PE=1 SV=3	45	27	125	27	77	0.711	0.678	0.869
Q86U17	Serpin A11 OS=Homo sapiens GN=SERPINA11 PE=2 SV=2	10	4	11	4	47	0.822	0.901	0.913
P02768	Serum albumin OS=Homo sapiens GN=ALB PE=1 SV=2	74	46	248	46	69.3	0.452	0.534	0.726
P0DJI8	Serum amyloid A-1 protein OS=Homo sapiens GN=SAA1 PE=1 SV=1	57	6	24	4	13.5	1.217	0.872	0.766
P0DJI9	Serum amyloid A-2 protein OS=Homo sapiens GN=SAA2 PE=1 SV=1	26	4	10	2	13.5	1.23	1.426	1.037
P35542	Serum amyloid A-4 protein OS=Homo sapiens GN=SAA4 PE=1 SV=2	42	6	87	6	14.7	0.912	1.074	0.899
P02743	Serum amyloid P-component OS=Homo sapiens GN=APCS PE=1 SV=2	34	14	472	14	25.4	0.949	1.202	0.84
P27169	Serum paraoxonase/arylesterase 1 OS=Homo sapiens GN=PON1 PE=1 SV=3	29	7	58	7	39.7	1.06	1.294	1.267
Q15166	Serum paraoxonase/lactonase 3 OS=Homo sapiens GN=PON3 PE=1 SV=3	8	3	16	3	39.6	0.945	1.11	1.215
P04278	Sex hormone-binding globulin OS=Homo sapiens GN=SHBG PE=1 SV=2	41	12	94	12	43.8	0.655	0.562	0.981
A1L4H1	Soluble scavenger receptor cysteine-rich domain-containing protein SSC5D OS=Homo sapiens GN=SSC5D PE=1 SV=3	3	3	9	3	165.6	0.98	1.094	0.867
P09486	SPARC OS=Homo sapiens GN=SPARC PE=1 SV=1	12	3	3	3	34.6	1.097	1.021	0.99
Q14515	SPARC-like protein 1 OS=Homo sapiens GN=SPARCL1 PE=1 SV=2	2	1	2	1	75.2	1.015	0.874	0.929
O00391	Sulfhydryl oxidase 1 OS=Homo sapiens GN=QSOX1 PE=1 SV=3	27	19	52	19	82.5	1.158	1.106	1.087
Q4LDE5	Sushi, von Willebrand factor type A, EGF and pentraxin domain-containing protein 1 OS=Homo sapiens GN=SVEP1 PE=1 SV=3	1	2	2	2	389.9	0.776	0.671	0.746
Q9Y490	Talin-1 OS=Homo sapiens GN=TLN1 PE=1 SV=3	9	18	38	18	269.6	0.951	0.969	0.986
P24821	Tenascin OS=Homo sapiens GN=TNC PE=1 SV=3	6	11	28	11	240.7	1.05	1.06	0.955
P22105	Tenascin-X OS=Homo sapiens GN=TNXB PE=1 SV=4	8	23	74	23	457.9	1.046	1.048	1.124
P05452	Tetranectin OS=Homo sapiens GN=CLEC3B PE=1 SV=3	22	4	40	4	22.5	0.822	0.87	1.176
P07996	Thrombospondin-1 OS=Homo sapiens GN=THBS1 PE=1 SV=2	42	44	357	44	129.3	0.984	0.95	0.999
P35443	Thrombospondin-4 OS=Homo sapiens GN=THBS4 PE=1 SV=2	13	8	26	5	105.8	0.933	1.156	0.929
P05543	Thyroxine-binding globulin OS=Homo sapiens GN=SERPINA7 PE=1 SV=2	30	12	69	12	46.3	0.752	0.869	0.897
P04066	Tissue alpha-L-fucosidase OS=Homo sapiens GN=FUCA1 PE=1 SV=4	4	1	1	1	53.7
P10646	Tissue factor pathway inhibitor OS=Homo sapiens GN=TFPI PE=1 SV=1	12	3	4	3	35	1.054	1.699	0.874
P01137	Transforming growth factor beta-1 OS=Homo sapiens GN=TGFB1 PE=1 SV=2	5	2	4	2	44.3	1.254	1.198	1.11
Q15582	Transforming growth factor-beta-induced protein ig-h3 OS=Homo sapiens GN=TGFBI PE=1 SV=1	21	13	33	13	74.6	1.116	0.935	0.919
P37802	Transgelin-2 OS=Homo sapiens GN=TAGLN2 PE=1 SV=3	18	3	6	3	22.4	1.059	0.765	0.923
P29401	Transketolase OS=Homo sapiens GN=TKT PE=1 SV=3	13	5	6	5	67.8	1.273	0.864	0.91
P02766	Transthyretin OS=Homo sapiens GN=TTR PE=1 SV=1	73	15	345	15	15.9	0.757	0.949	1.13
Q86YW5	Trem-like transcript 1 protein OS=Homo sapiens GN=TREML1 PE=1 SV=2	5	1	3	1	32.7	0.965	0.957	0.882
O14773	Tripeptidyl-peptidase 1 OS=Homo sapiens GN=TPP1 PE=1 SV=2	5	2	2	2	61.2	0.838	1.262	1.172
P06753	Tropomyosin alpha-3 chain OS=Homo sapiens GN=TPM3 PE=1 SV=2	7	2	3	1	32.9	1.444	1.696	1.061
P67936	Tropomyosin alpha-4 chain OS=Homo sapiens GN=TPM4 PE=1 SV=3	11	4	7	3	28.5	1.235	0.968	1.027
P35590	Tyrosine-protein kinase receptor Tie-1 OS=Homo sapiens GN=TIE1 PE=1 SV=1	1	1	1	1	125	0.787	0.588	0.909
P19320	Vascular cell adhesion protein 1 OS=Homo sapiens GN=VCAM1 PE=1 SV=1	6	4	7	4	81.2	1.096	1.055	0.996
Q6EMK4	Vasorin OS=Homo sapiens GN=VASN PE=1 SV=1	8	4	11	4	71.7	0.989	1.063	1.018
P18206	Vinculin OS=Homo sapiens GN=VCL PE=1 SV=4	11	10	21	10	123.7	1.011	0.892	1.021
P02774	Vitamin D-binding protein OS=Homo sapiens GN=GC PE=1 SV=1	81	38	641	38	52.9	0.732	0.7	0.908
P04070	Vitamin K-dependent protein C OS=Homo sapiens GN=PROC PE=1 SV=1	27	11	58	11	52	1.229	1.244	1.019
P07225	Vitamin K-dependent protein S OS=Homo sapiens GN=PROS1 PE=1 SV=1	46	27	317	27	75.1	1.25	1.489	1.062
P22891	Vitamin K-dependent protein Z OS=Homo sapiens GN=PROZ PE=1 SV=2	24	8	21	8	44.7	0.845	0.776	0.919
P04004	Vitronectin OS=Homo sapiens GN=VTN PE=1 SV=1	47	22	476	22	54.3	0.968	0.989	1.026
P04275	von Willebrand factor OS=Homo sapiens GN=VWF PE=1 SV=4	42	92	491	92	309.1	1.379	1.378	0.792
P12955	Xaa-Pro dipeptidase OS=Homo sapiens GN=PEPD PE=1 SV=3	4	2	5	2	54.5	0.791	0.915	0.932
P25311	Zinc-alpha-2-glycoprotein OS=Homo sapiens GN=AZGP1 PE=1 SV=2	58	17	87	17	34.2	0.768	0.898	0.843
